# Supplementary material for: A photoswitchable fluorescent protein for hours-time-lapse and sub-second-resolved super-resolution imaging
Source: Microscopy (Oxf). 2021 Jan 22;70(4):340–52. doi: 10.1093/jmicro/dfab001 (PMC8350982; doi:10.1093/jmicro/dfab001)
Supplement: dfab001_Supp [file dfab001_supp.zip]

Archive with 5 entries (5 files):
- Fig4a-RawAvg-LifeAct/Fig4a-RawAvg-LifeAct.tif
- Fig4a-SPoD-OnSPAN-LifeAct/Fig4a-SPoD-OnSPAN-LifeAct.tif
- Fig4c-RawAvg-Mt/Fig4c-RawAvg-Mt.tif
- Fig4c-SPoD-OnSPAN-Mt/Fig4c-SPoD-OnSPAN-Mt.tif
- MICRO-2020-00085-MS-Supplementary.docx
